# Supplementary material for: Sensing Levofloxacin with an RNA Aptamer as a Bioreceptor
Source: Biosensors (Basel). 2024 Jan 22;14(1):56. doi: 10.3390/bios14010056 (PMC10813692; doi:10.3390/bios14010056)
Supplement: Supplementary file 1 [file biosensors-14-00056-s001.zip]

Archive with 1 entries (1 files):
- biosensors-2775408-supplementary.pdf
